# Supplementary material for: Self-Supported Defect-Rich Au-Based Nanostructures as Robust Bifunctional Catalysts for the Methanol Oxidation Reaction and Oxygen Reduction Reaction in an Alkaline Medium
Source: Nanomaterials (Basel). 2021 Aug 26;11(9):2193. doi: 10.3390/nano11092193 (PMC8467196; doi:10.3390/nano11092193)
Supplement: Supplementary file 1 [file nanomaterials-11-02193-s001.zip]

Archive with 1 entries (1 files):
- nanomaterials-1325567-supplementary.pdf
